# Supplementary material for: Is There a Difference in the Proteomic Profile of Stimulated and Unstimulated Saliva Samples from Pregnant Women with/without Obesity and Periodontitis?
Source: Cells. 2023 May 14;12(10):1389. doi: 10.3390/cells12101389 (PMC10216649; doi:10.3390/cells12101389)
Supplement: Supplementary file 1 [file cells-12-01389-s001.zip]

Archive with 13 entries (9 files):
- cells-2289259-supplementary/
- cells-2289259-supplementary/Supplemetary files/
- cells-2289259-supplementary/Supplemetary files/Supplementary file 1.pdf
- cells-2289259-supplementary/Supplemetary files/Supplementary file 2.pdf
- cells-2289259-supplementary/Supplemetary files/Supplementary file 3.pdf
- cells-2289259-supplementary/Supplemetary files/Supplementary file 4.pdf
- cells-2289259-supplementary/__MACOSX/
- cells-2289259-supplementary/__MACOSX/._Supplemetary files
- cells-2289259-supplementary/__MACOSX/Supplemetary files/
- cells-2289259-supplementary/__MACOSX/Supplemetary files/._Supplementary file 1.docx
- cells-2289259-supplementary/__MACOSX/Supplemetary files/._Supplementary file 2.docx
- cells-2289259-supplementary/__MACOSX/Supplemetary files/._Supplementary file 3.docx
- cells-2289259-supplementary/__MACOSX/Supplemetary files/._Supplementary file 4.docx
